# Supplementary material for: Dietary patterns associated with the incidence of hypertension among adult Japanese males: application of machine learning to a cohort study
Source: Eur J Nutr. 2024 Feb 25;63(4):1293–314. doi: 10.1007/s00394-024-03342-w (PMC11139695; doi:10.1007/s00394-024-03342-w)
Supplement: Supplementary file 1 — Supplementary file1 (XLSM 43 kb) [file 394_2024_3342_MOESM1_ESM.xlsm]

## Sheet: New data(similar food items) (1
ID	Dairy products	Meat	Fish	Beans and soy products	Egg	Potatoes/Sweet Potatoes	Vegetables	Dessert	Fruits	Mayonnaise	Noodles	Beverages	Grains	Sugar	Rice	Miso
8071088	7	6.5	6.5	7	7	6	6.54545	7	7	2	5.2	3.6	4	3	8	8
8051032	7	4.5	5.66667	7	3	5	4.45455	6.6	7	2	5.6	5.8	3	3	6	7
8041092	5	6	5.66667	7	3	4	4.63636	6	6	7	5.8	5.4	1	3	7	7
8041117	5.5	5.5	6.5	7	4	7	5.90909	6	5	4	4	4.2	4	1	8	8
8041079	7	3.75	7	7	4	7	6.09091	6.4	7	4	5.8	4.4	4	1	5	6
8061334	4.5	6	6.33333	7	5	5	5.45455	6.6	7	7	6.2	6.4	4	3	4	6
8071145	7	5	6.5	6	5	6	5.81818	6	6	6	4.6	3.8	4	3	7	8
8051097	4.5	5.25	6	6	4	4	4.45455	5.6	5.66667	5	5.6	5	4	3	6	6
8071142	7	4.75	6.33333	6	3	7	5.81818	6.8	7	6	4.8	5.6	4	1	5	5
8071137	5.5	5.25	5.83333	6	6	6	5.09091	5.4	6	4	4	5.2	3	2	6	8
8051509	7	5.5	5.16667	6	5	5	5	6.6	7	3	5	3.6	4	2	5	8
8051022	6.5	5.5	6.16667	6	6	7	6.36364	5.2	6	6	6	6.2	4	3	5	9
8041339	7	6.25	6.83333	6	5	7	5.90909	6	7	6	6.6	6	4	3	7	7
8071325	6.5	5.5	6.33333	6	6	6	6.09091	5	6	6	6.2	4.8	4	1	3	7
8041311	4.5	5.75	5	6	6	6	4.81818	6.4	6.66667	6	6.2	6	4	3	7	9
8041100	6.5	5.75	5.66667	6	2	5	5.18182	5.4	6.33333	2	5.2	4.4	3	3	6	7
8061098	7	5.5	6.33333	6	6	7	6.45455	6.6	6.33333	6	5.4	5.4	4	1	6	9
8071021	7	4.75	5.66667	6	4	4	4.36364	6.6	7	4	6	5.6	4	2	6	7
8051506	4	4.75	6	6	2	4	5	5.2	5.66667	3	4.2	4.6	3	2	6	7
8061526	4.5	5.5	6.33333	6	5	5	5.09091	6	6	3	5.2	6.6	2	2	7	8
8071509	7	6	5.66667	6	5	5	5.45455	5.6	7	4	5	5.6	4	2	6	9
8071104	7	4.5	6.16667	6	4	6	4.63636	6.4	7	7	4	2.2	4	3	6	6
8061095	7	6	6.33333	6	5	6	5.81818	5.8	6.66667	6	5.6	5.2	4	3	7	7
8061094	6	5.25	6.33333	6	4	5	4.90909	5.8	6.33333	6	6.2	6.4	1	3	4	7
8051332	5	4.75	5.66667	6	4	6	5.54545	5.8	5	5	5.6	5	4	2	6	7
8071122	7	5.5	5.66667	6	3	5	5	6	6	6	5.2	3.6	2	3	5	6
8051130	5	7	6.33333	6	5	7	5.90909	5	6.33333	5	5	3.2	4	2	7	7
8071514	6	6.5	7	6	7	7	6.45455	5.8	6.66667	6	5.8	5.4	4	1	7	7
8041001	7	6	6.5	6	5	7	6.18182	6.2	6	6	5.8	6	4	1	4	3
8061058	5	5.25	6	6	4	6	5.36364	4.2	5	3	4.6	4.4	4	3	3	3
8041011	6	4.5	6.16667	6	3	6	5.81818	4.2	6.66667	5	5.4	4.4	4	1	5	9
8051062	5.5	4.75	5.16667	6	5	4	4.27273	5	5.33333	7	5.2	4.4	4	3	4	5
8051086	3.5	5.75	5.66667	6	7	7	4.63636	5.6	7	4	5.6	4.6	4	2	1	2
8061116	4	6.25	6.33333	6	5	5	5.18182	5.6	5.66667	6	5.6	6.2	4	2	7	7
8051156	6	5	6.66667	6	4	5	4.27273	6.6	5.66667	4	4.6	4.4	4	3	7	7
8071038	7	6	5.83333	6	5	5	4.18182	5.2	6	5	4.8	4.8	4	2	7	7
8061068	7	5.5	6.5	6	5	5	4.81818	7	7	4	5.8	4	3	3	8	9
8061013	7	6	6.33333	6	5	5	6.27273	5.8	7	6	4.8	5.6	4	1	6	7
8061338	4.5	5.5	6.16667	6	5	6	5.54545	5	5	5	5.4	4	3	3	6	6
8051106	7	5.25	6.33333	6	5	6	5.18182	6	6.66667	6	5.4	4.8	3	3	6	7
8041126	5.5	4.5	5	6	4	6	4.81818	5	5.66667	4	5	3.8	2	3	6	6
8051507	7	6.25	5.83333	6	4	7	5.63636	6	6.66667	4	5	5.8	4	2	7	8
8071521	5.5	5.75	6.16667	6	6	7	6.18182	6	6	6	6	4	4	3	6	7
8071020	4.5	4.75	5.83333	6	2	5	4.63636	6.4	6.66667	4	5.2	6	2	2	5	7
8051084	7	6.5	6.66667	6	5	6	6	6.4	6.66667	6	4.8	5.6	4	3	5	8
8071114	6.5	5.5	6.5	6	6	6	5.81818	6.2	5.66667	4	5.2	6	3	1	6	7
8051129	6.5	4.75	5.5	6	4	4	4.18182	6.2	6.66667	3	6	4.4	4	1	5	7
8071011	7	4.75	6.33333	6	6	5	6.54545	7	7	6	6.4	6	4	1	3	5
8071103	6	4.75	6.16667	6	4	6	5.54545	6.6	6.66667	4	6	5.2	4	3	4	8
8061078	7	5.25	6.16667	6	6	7	4.90909	6.4	6.66667	5	5.6	6.4	2	3	7	7
8061020	7	4.5	6	6	5	6	5.81818	5.8	6	6	4.6	4.6	3	3	6	8
8051143	6	5	5.16667	6	3	5	5.18182	5.6	5.66667	2	4.8	2	4	1	4	5
8061125	7	4.75	5.5	6	5	5	6	6.2	7	6	4.4	5.8	4	3	7	9
8041082	7	5.25	5.83333	6	4	6	5.36364	6.2	7	6	5.4	5.4	4	1	7	8
8071123	7	5.25	6	5	4	7	5.09091	6	6	4	5.4	5.4	3	2	5	7
8061061	3.5	4.75	4.33333	5	5	4	4.90909	5.4	6	4	4.8	5	3	2	6	8
8051113	6	5	5.16667	5	4	5	4.81818	7	7	4	5.4	3	4	3	7	7
8071513	2	6.5	6.33333	5	6	7	6.36364	6.6	6.66667	6	5.6	4	4	3	8	9
8071528	5.5	5	6.33333	5	5	6	5.45455	6	6	5	5.6	4.6	3	2	6	6
8051502	4	6	5.66667	5	4	6	4.72727	5.4	6	4	5.2	5.8	4	3	6	7
8041531	6	5.5	5.83333	5	4	5	4.81818	5.6	5	4	4.2	5	3	2	6	8
8071138	7	4.5	5.66667	5	3	6	4.45455	4.4	5	4	4	3.8	4	2	6	9
8071336	5	5.5	5.66667	5	5	5	4.36364	5	5.33333	5	5.2	4.2	2	2	4	7
8061131	4	4.75	6.16667	5	6	7	6.27273	6.4	7	6	5.4	3	4	1	6	8
8051522	5	4	4.83333	5	3	4	3.72727	3.4	4	2	3.8	3.8	4	3	6	7
8051151	7	5.75	5.5	5	4	6	4.63636	6	7	5	4.8	6.4	4	3	7	6
8061523	7	5.25	5.83333	5	5	5	5.36364	6.6	6.66667	5	5.2	5.4	4	3	7	7
8071136	6	6.25	6.33333	5	6	5	5.81818	6.2	6.33333	6	5.8	5.6	4	2	5	7
8071019	4.5	5.5	5.16667	5	5	5	3.63636	6	4.66667	4	5.4	5	2	3	5	7
8051073	7	5.75	6.16667	5	4	6	5.09091	6.4	6.66667	4	5.2	3.4	4	3	6	7
8061063	7	5	5.66667	5	7	4	3.63636	6.6	6.66667	4	6.2	5.4	4	2	5	6
8061071	5.5	5	6.5	5	2	7	4.63636	6.6	7	4	4.6	6	4	1	5	8
8071057	6.5	5.25	6.33333	5	4	3	5.36364	6	6.33333	5	6.2	7.2	4	1	4	7
8061134	7	6.25	6.16667	5	4	6	5.81818	6	6.66667	5	5.6	5.8	4	1	4	6
8071505	7	4.5	5.16667	5	7	6	5.90909	6.2	6.33333	4	5	5.4	4	3	6	7
8071111	7	5.5	6.5	5	6	6	4.54545	5.4	6	4	5.2	3.8	4	3	6	6
8051132	5	5.75	5.83333	5	6	5	4.36364	5.2	5.66667	5	5.4	4	2	3	7	7
8071101	6.5	5.5	6.16667	5	4	5	5.09091	5.4	5	5	4.6	4	2	2	6	6
8061150	4	4.75	5.5	5	4	7	5	7	7	3	5.4	4.8	4	3	6	7
8051523	4.5	4.5	5	5	4	5	4.72727	4.4	5.33333	4	4.2	3.2	4	3	6	7
8051074	4.5	4.75	5.66667	5	4	4	4.54545	4.6	6.33333	4	5	4.6	2	2	6	7
8051111	4	5	5.16667	5	2	6	4.72727	7	6.66667	4	5.6	5.8	3	3	6	7
8071027	7	5	6.33333	5	4	4	4	6.8	6.66667	7	5.4	6.2	4	3	5	7
8051112	6	5.5	5.83333	5	6	5	5.54545	6.8	6.33333	4	6.2	5	4	3	3	8
8051013	7	4.75	5.66667	5	5	5	4.72727	5.8	6.33333	4	5.4	6	4	2	6	8
8041501	6	5.75	5.83333	5	4	5	5.81818	5.4	6	5	5.2	4.4	4	3	7	7
8041508	7	3	5.5	5	2	5	4	5.6	6.33333	3	4.4	4.8	3	3	7	7
8041119	6.5	5.75	6.33333	5	4	5	4.63636	4	5.66667	4	5.2	4.6	4	3	7	7
8071059	4.5	4.5	4	5	2	5	3.72727	6.4	5.33333	5	5	6	4	1	7	7
8041109	4.5	6	5.66667	5	4	5	6	6	7	4	5.6	5	4	1	6	6
8061110	4.5	4.75	6.16667	5	4	5	4.09091	6	6	4	4.8	5.4	4	1	7	8
8051115	4.5	3.75	6.33333	5	6	7	5.72727	6	6.33333	7	5.2	4.8	4	2	7	7
8071100	7	3.25	4.83333	5	2	5	5	5.2	6.66667	2	4.4	3.8	2	1	5	7
8041015	5.5	4.75	5.33333	5	4	4	5.18182	5.6	5	5	4.4	4	4	1	7	7
8051301	6	6	6.16667	5	5	6	3.45455	5.4	6.33333	2	6.2	5.4	4	2	2	3
8061004	4	4.5	4.66667	5	3	5	4.72727	5	7	4	4.2	4.6	4	3	4	6
8051039	6	5.5	6.16667	5	5	6	6	6	6.33333	6	6	4.4	2	2	6	8
8071149	5	5	5.83333	5	7	5	4.36364	6.6	6.33333	5	5.6	5.4	4	3	3	3
8061107	7	6	6	5	6	7	5.27273	6	5.66667	6	5.2	5.8	3	3	5	6
8041018	6	4.75	6.16667	5	3	5	4.72727	5.2	6.33333	4	4.4	4	4	2	5	8
8061086	4.5	5.25	6	5	4	6	4.63636	6.2	6.33333	6	5.6	4.8	4	1	6	7
8041083	4.5	5.75	6	5	4	5	5.27273	5.4	5.66667	4	4.8	4.4	3	3	7	7
8041024	5	4.5	5.5	5	4	5	4.54545	5.4	6.33333	5	4.2	6	4	1	7	7
8041127	7	5.25	6	5	5	5	5.45455	7	7	6	4.6	6	4	3	8	8
8041529	4	1	3.66667	5	5	5	5.54545	5	5.66667	5	5.8	6.2	4	3	7	8
8051150	2	5.25	6	5	4	7	6	6.2	7	5	4.2	4.8	4	1	7	7
8041514	4.5	5	5.83333	5	7	7	4.54545	6.2	6.66667	6	5.6	5.8	4	3	5	7
8041526	7	6	5.66667	5	3	6	5.09091	5.8	7	5	5	5.6	4	3	6	7
8071531	7	4.75	4.5	5	4	1	2.72727	5.4	5	4	5.2	3.6	4	3	7	7
8051029	5	4.5	4.83333	5	4	4	4.27273	4.6	5	4	4.6	5.2	4	2	6	6
8051521	4.5	5	5.33333	5	3	5	4.54545	4.6	5.33333	4	4.4	4.2	3	1	6	7
8061077	5.5	3.75	5	5	2	7	4.90909	5.4	6.33333	4	4.6	2.8	4	3	7	7
8061151	5.5	4.75	5.83333	5	4	5	4.81818	6	6.33333	4	6	4.2	4	2	4	7
8041528	4.5	5.5	5.33333	5	5	5	4.90909	5.6	5	5	5	3.4	4	3	6	7
8071131	3.5	4.75	5.83333	5	4	4	4.18182	5.4	6	4	4.6	4.8	3	3	8	6
8061146	7	6.5	6	5	7	5	5.90909	5	6.66667	6	4.8	5.8	4	1	9	9
8071078	7	4.75	5.83333	5	4	3	3.09091	5.6	6.33333	4	5	4.2	2	3	6	7
8061034	6	5	5.33333	5	4	5	4.90909	6	5	4	5	5.8	4	3	6	6
8071097	5.5	5.25	6.66667	5	3	7	5.54545	5.4	7	3	5.4	4.2	3	2	5	7
8061028	4	4.75	6.16667	5	6	5	4.90909	5.4	5	5	5.2	4	4	3	7	7
8061050	6.5	5.25	6.33333	5	4	5	5.36364	4.8	6.66667	4	4.8	4.6	4	1	6	6
8051117	7	4.75	5	5	4	7	4.54545	6.2	6	3	5	5	4	1	5	6
8041002	5	5.25	4.66667	5	6	1	2.54545	6.2	7	6	4.4	6	3	3	6	6
8051089	7	4.75	5.16667	5	4	6	4.27273	5	5	5	4.8	4	4	2	6	7
8071534	4.5	4.75	5.5	5	2	5	5.09091	5.2	4.66667	4	4.8	4	4	1	6	8
8061139	4.5	5.25	5.5	5	6	6	4.36364	6.2	5.33333	5	5.8	5.6	4	3	6	6
8061108	5.5	6	5.16667	5	5	5	5.18182	5.2	4.33333	5	5.6	4.6	4	2	7	7
8071032	7	5.75	5.5	5	5	5	4.72727	6	5.66667	2	5.8	6.4	1	1	5	8
8061302	1	5.25	5.5	5	5	5	5.09091	5.6	4	5	4.8	6.2	4	1	6	7
8061124	4.5	5	5.66667	5	6	6	4.81818	5.2	7	3	4.8	5.4	3	3	8	8
8041035	4.5	5	5.83333	5	2	5	4.90909	6	7	3	4.2	5	4	1	5	7
8061532	4.5	4.75	5.5	5	3	4	3.18182	5.6	7	5	3.8	4	2	2	4	5
8051064	7	4.5	5.66667	5	4	6	5	5	6.33333	4	5	3.6	4	3	6	7
8071062	5	5.25	6.33333	5	4	4	5.36364	6.8	6.66667	4	5.8	5.6	4	2	5	5
8061542	7	5	5.5	5	6	5	4.90909	6.6	7	6	6	4.6	4	2	4	6
8041502	4.5	5.5	7	5	7	5	3.90909	4.6	3.66667	2	5	4.6	1	1	7	7
8051003	4	5.75	5.83333	5	3	4	4	6.8	5.66667	6	6	7.2	4	3	6	7
8051121	6.5	4.75	5.66667	5	4	6	4.54545	5	6	4	4.8	5.6	4	2	5	7
8071116	2	6	6.33333	5	4	7	6.63636	6.2	7	7	5.4	5.6	4	3	4	6
8071022	4.5	5.5	5.83333	5	5	6	5.36364	5	5	4	4.8	5.8	4	3	6	7
8051510	7	5.5	6.66667	5	5	5	6.36364	5.8	6.66667	6	5.4	6	3	3	7	9
8061148	4.5	5.5	5.5	5	4	4	4.54545	5.6	5.33333	4	4.4	4.8	4	2	6	6
8041124	4	5	5.33333	5	4	4	4.45455	3.8	4.66667	4	4.8	3.6	4	1	6	7
8061104	6	6	6.5	5	5	6	6	5.4	5.33333	7	5.4	3.6	4	1	5	7
8061155	7	5.25	7	5	5	5	4.63636	6.8	6.66667	4	5.4	6.6	4	3	6	7
8071003	4	5.25	6.16667	5	4	7	5	6.4	6.33333	5	6	7.2	1	3	5	7
8051016	4.5	5	6.33333	5	4	5	5.36364	5	6	4	5.4	5.4	4	1	5	6
8041325	7	6.25	5.66667	5	3	6	5.81818	6.2	6.33333	5	5.2	7	4	1	7	7
8051512	7	4.75	5	5	3	4	3.54545	5.2	5.66667	6	3.2	4.6	4	3	7	7
8061083	4.5	4.5	4.83333	5	4	4	4.90909	4.8	4.66667	5	4.4	4.8	2	3	7	7
8051031	4.5	4.75	6	5	5	5	3.81818	4.2	3	4	4.6	5.4	3	1	6	6
8051322	5	5.25	5.83333	5	4	4	3.63636	5	6	4	5	4.2	3	3	1	4
8041044	4.5	4.25	5.83333	5	3	6	4.54545	5.6	5.66667	5	5.2	6	4	3	7	7
8061023	6	5.5	6	5	4	7	5.54545	5	6.33333	5	5	5	4	3	5	3
8071329	4	5.25	5.83333	5	5	2	4.63636	4.6	5.66667	5	5	5.2	3	3	5	6
8051020	6	5.25	5.16667	5	5	5	6	6.2	5.33333	5	4.2	6.2	4	1	7	8
8061008	6.5	4.75	5.66667	5	4	4	4.27273	6.2	6	4	5.6	5.4	4	3	7	7
8041523	6.5	5	5.66667	5	4	5	5	6	5.33333	5	5.2	4.8	4	3	5	7
8051108	7	5.5	5	5	4	6	4.27273	6	6	4	5.6	5.4	4	3	5	7
8041095	7	4.5	6.16667	5	6	6	5.54545	7	7	6	5.6	4.4	4	1	4	6
8051124	4	6	6	5	5	5	5.45455	5.4	5.66667	4	4.6	4.6	3	2	6	7
8071041	5	5	5.66667	5	4	4	4.27273	6.2	6	5	5	5.6	4	2	7	7
8051149	4.5	5	4.83333	5	3	4	3.81818	5	4.33333	2	5.2	5	2	3	5	6
8071319	6	6.25	6.33333	5	2	6	4.27273	5.6	4.66667	4	5.2	4.4	4	1	5	5
8071302	4.5	5.5	5.5	5	6	4	3.36364	5.2	4	6	5.8	4.8	3	3	7	7
8051017	7	5.5	6.16667	4	5	7	5.54545	6.8	7	7	5.8	5	4	1	6	6
8051338	7	5.5	5.5	4	4	6	5.27273	7	6.66667	4	5.2	5.6	4	3	6	6
8051525	7	4.75	6.16667	4	5	7	4.90909	6	6.33333	4	5.8	3.8	4	3	6	6
8041511	7	5.25	5.5	4	2	7	5.63636	6.8	6.66667	6	6.4	7	4	3	7	7
8061529	7	6	6	4	2	2	4.45455	4.4	4	7	4.4	3.6	4	1	5	7
8041342	4	5.25	5	4	3	7	4.09091	6.6	6.33333	4	4.8	4.2	2	3	7	7
8071099	5	5.25	5.66667	4	6	5	5.90909	6	6.33333	6	5.6	5.8	4	2	7	5
8041108	7	5	5.83333	4	2	4	4	4.8	6	2	5.4	4.8	4	3	5	6
8071009	4	4.75	5.5	4	3	4	4.90909	6	4.66667	5	4.8	5.2	3	2	5	5
8071119	4.5	5	6.5	4	4	3	4.18182	5	6.33333	6	5.2	5.6	4	2	6	7
8051135	4.5	5.75	5.83333	4	6	6	5.90909	6.6	6.33333	7	4.6	4.8	4	3	7	7
8041067	6	4.75	6	4	2	5	4.45455	5	5.66667	5	4.4	5	2	1	6	7
8041512	6	4.75	4.83333	4	5	6	3.81818	5.6	5.33333	4	5.4	4.4	2	3	5	8
8051047	4.5	5	5.66667	4	4	5	4.36364	7	5.66667	4	4.6	5.2	4	2	4	7
8061113	5	5	5	4	4	5	4.72727	5.4	5.66667	5	4.6	6.2	2	3	7	7
8041098	5	5.25	4.83333	4	5	4	6.45455	6	6	7	4	6	3	3	6	6
8041086	4.5	5	4.83333	4	4	3	3.81818	5.2	5	3	4	1.6	4	3	5	7
8051515	6.5	5.5	6.16667	4	5	6	5.27273	6.6	6.66667	5	5.8	6.6	4	2	5	3
8071060	4.5	5.25	6.66667	4	5	7	5.54545	6.2	6.66667	6	5	5	4	3	7	8
8071024	5	6	5.83333	4	4	6	4	5.2	5.66667	6	5.4	5.8	4	1	5	6
8071077	4.5	4.5	5.16667	4	3	3	4.27273	4.8	4.33333	5	5.2	5.2	2	3	5	6
8071007	4.5	6.5	6.33333	4	6	7	5.54545	6	6.33333	5	5.8	6	4	1	5	5
8041064	5	6	5.5	4	5	7	5.45455	5.8	5.66667	5	6.4	6	4	3	7	7
8071323	4	5	5.33333	4	2	4	3.81818	5.4	6	4	5.2	5.4	2	1	7	7
8051508	1	5	5	4	2	6	5.45455	6.2	6	4	5.4	5.6	4	1	6	7
8041039	4	5.25	5.66667	4	5	3	3.54545	5.8	6	4	4.8	4	1	3	6	6
8051505	5	5.5	6	4	4	5	5.18182	4.4	5.33333	4	4.2	5.8	4	2	6	8
8041324	2.5	6.25	5.5	4	6	6	4.45455	4.6	3.33333	5	4.8	4.2	4	1	6	6
8071046	4.5	5.25	6	4	4	5	4.36364	6.4	6.33333	5	5.8	5.8	4	3	1	3
8041509	4.5	5.75	6	4	3	4	3.54545	5.6	5.66667	4	5	2.6	4	1	6	7
8061511	7	5	5.66667	4	4	5	5.09091	6.2	6.66667	5	5	5.4	4	3	9	9
8041355	5.5	5	5.5	4	4	4	4.09091	4.4	5.66667	4	4.6	3.4	4	3	5	8
8061509	6	6.25	5.83333	4	4	4	4.72727	5.8	6	4	5.2	5.2	4	1	7	8
8051125	6.5	5	6.16667	4	2	5	4.72727	5.2	6	4	5.4	5	4	2	5	8
8061317	2	4.5	5.16667	4	4	4	3.36364	6.2	5.66667	3	4.4	4.8	3	1	7	7
8041520	6.5	4.75	5	4	4	5	3.72727	5	6	3	5.2	6.2	4	3	5	5
8071036	5.5	4.75	4.83333	4	4	5	4.45455	5	5	4	5	5	4	1	5	6
8071008	4.5	4.25	4.83333	4	4	6	4.72727	6.8	5.33333	4	6.2	4.8	4	3	6	7
8041017	7	5.25	5.83333	4	5	5	5.27273	6.4	7	3	5.4	4.6	4	1	4	7
8041014	7	6	5.5	4	6	4	5	5	6.33333	4	4.6	7.4	4	3	1	7
8041506	5	5.25	5.83333	4	5	5	4.90909	4.8	5.66667	4	4.6	5	4	3	6	8
8071112	6	4.75	5	4	4	4	3.81818	4.8	5	3	4.4	3.4	4	2	5	5
8041030	6	4.25	6	4	3	3	3.90909	6	4.33333	4	4.4	3	4	2	5	6
8071072	7	4.75	5	4	2	3	4.63636	4.8	6	2	5.2	4.2	4	3	4	7
8051009	3.5	5	5.66667	4	5	5	3.72727	5.2	4.66667	5	4.8	3	4	3	6	6
8061022	4.5	3.5	6	4	4	6	3.90909	5.6	6	4	5.4	4	4	3	5	7
8071018	5	5	5.83333	4	4	4	4.90909	5.4	7	3	4.8	5.4	4	3	5	8
8051153	5.5	5.5	5.33333	4	4	5	4.27273	6	5.66667	4	5.4	4.2	4	3	5	6
8051048	4.5	5.5	5.33333	4	3	2	3.63636	5.4	3.66667	2	6.2	5.6	4	1	5	7
8041007	6	5	5.83333	4	5	5	4.63636	5.8	6	4	4	3.2	1	3	5	8
8061059	4	5.25	5.66667	4	4	5	4.81818	6.2	6.33333	3	5.6	7.4	4	3	6	5
8071086	6.5	5	4.83333	4	4	4	4.54545	6	5.33333	4	5.2	5.4	3	2	5	5
8041047	6	5.75	5.33333	4	4	4	4.18182	6.2	6	6	4.8	5	4	3	5	6
8061106	5	5	5.5	4	4	4	5.54545	5.8	5.66667	5	4.8	4.6	4	1	5	6
8061114	3	5.25	6	4	4	2	3.36364	4.6	5.33333	5	4.2	3.2	4	2	7	7
8061042	7	5.25	6	4	4	4	5.18182	5.6	5.33333	6	4.8	4.6	2	2	7	7
8061152	7	4.75	5.33333	4	2	4	4.09091	5.2	6	2	5.2	5	4	3	5	7
8041302	4.5	5.5	6	4	4	5	4.09091	5.8	5.66667	4	5.6	2.8	3	2	4	6
8041319	4.5	5.25	4.83333	4	4	3	3.36364	4.2	4.33333	4	4.6	4.6	3	2	6	7
8041316	5.5	5.5	6	4	2	6	4.45455	4.8	5.33333	4	4.8	4.4	4	2	4	7
8061018	7	6	5.66667	4	5	5	4.36364	6	6.33333	6	5.6	3.8	4	3	7	7
8061007	2	5.75	5.5	4	2	7	5.81818	6.6	6.66667	6	5	5.6	4	3	5	6
8051092	5	5.5	5.33333	4	4	5	4.45455	5.6	5.66667	3	4.8	5.6	4	3	4	5
8071084	2	5.25	5.66667	4	2	6	4.27273	4.8	7	4	4.8	4.6	1	2	7	7
8041068	7	5	5.33333	4	4	5	4.90909	4.8	5.33333	4	4.4	5.4	1	3	7	6
8051148	4	3.75	4.33333	4	4	4	3.27273	4	4	3	3.8	3.4	3	2	6	6
8041313	4.5	4.75	5.33333	4	3	6	4.36364	5.4	6.33333	4	5.4	4.6	4	1	6	7
8051107	5	4.75	5	4	3	4	4	4.8	5.33333	3	4.6	5	4	3	5	6
8051078	5.5	5.5	6	4	5	4	4.81818	5.6	5.66667	4	5	4.8	4	3	5	6
8051043	4.5	4.75	5.83333	4	5	4	4.63636	5.6	5.33333	3	6.4	5.2	4	1	5	7
8041013	4.5	4.5	5.83333	4	2	4	4.36364	6.2	6.33333	5	5.8	5.6	3	3	5	6
8051005	3.5	5	5.16667	4	4	4	4.72727	4.6	5.66667	4	5.4	4	4	1	5	7
8061092	5.5	5	5.33333	4	3	3	4.18182	5.6	7	4	5.2	4.8	4	3	6	7
8041071	4	5	5.83333	4	2	5	3.90909	5.4	7	2	4.6	4.8	4	3	6	5
8051317	4.5	5	5.66667	4	6	5	5	5.4	4.66667	4	4.6	5.2	4	2	6	6
8041357	2	4.75	5.33333	4	4	4	4.27273	3.4	2.66667	6	5.6	6	4	3	7	8
8041305	7	5.75	4.66667	4	4	3	3.27273	5	5.66667	4	4.8	6.4	4	3	6	5
8051337	2	5.5	5.83333	4	4	5	4.36364	5.8	6	4	5.4	4.2	4	1	5	8
8071303	4	5.25	5.16667	4	4	4	4.54545	4.6	5	4	4.6	3.2	4	2	5	5
8051339	5.5	5.5	6.33333	4	4	4	4.81818	6.4	6	5	5.2	4.8	4	2	5	6
8051333	2	4.75	6.16667	4	4	4	4.72727	5.6	4.66667	4	5.2	5	4	3	7	7
8051319	7	5.5	6	4	4	4	4.72727	3.8	5.33333	4	6	5.8	4	3	7	7
8041008	5.5	6	6.33333	4	2	5	3.09091	6.8	7	5	6.6	5.8	4	2	7	7
8071533	6	4.5	4.66667	4	4	4	3.54545	5.6	5	4	4	5.8	4	2	7	9
8051036	5.5	4.5	4.66667	4	2	3	3.81818	4.2	6	4	5.2	5.4	4	1	6	7
8051034	6.5	4.75	6.16667	4	4	4	4.63636	5.6	5	4	5.2	3.8	4	3	7	8
8061543	3	4.75	5.83333	4	4	4	3.09091	5	6	3	5.8	4.4	2	3	5	5
8061065	4.5	5	5.83333	4	5	5	4.45455	3.6	4.66667	5	5.2	5	2	3	7	7
8071517	6.5	4.5	5.16667	4	3	2	2.90909	6.4	5.33333	4	4.8	6	3	3	5	6
8071518	7	4.75	5.66667	4	3	4	5	5.6	5.66667	4	4.6	6.2	4	3	6	7
8071017	6	4.75	5.5	4	4	4	5.18182	5.6	6	4	5.6	5.2	4	3	7	9
8071522	6	5	5.83333	4	2	6	5.27273	5.8	6.33333	4	5.6	5.4	3	2	5	7
8051141	5	5.75	6.16667	4	6	5	5.18182	6.6	6.66667	3	5	5.4	4	3	6	6
8051091	4.5	4.25	4.16667	4	3	4	4	6	5	3	4.6	6	2	3	6	6
8071025	7	5.5	5.66667	4	3	4	5.09091	6.2	6.66667	3	5.4	5.6	4	3	5	7
8071115	5	5.5	5.66667	4	4	5	4.81818	5	5.33333	4	5.2	6	4	3	7	7
8051100	4.5	6.5	6.33333	4	3	4	3.27273	7	6.33333	7	4.8	4.2	3	3	7	7
8071010	7	4.75	6.16667	4	5	4	5	5.8	7	4	5.8	5.6	3	2	7	7
8051037	7	4.5	5.16667	4	6	4	3.54545	6.2	6.33333	4	4.8	5.2	1	2	6	7
8041527	4.5	5	6	4	3	7	5.72727	6.6	7	5	5.8	6.6	4	3	6	9
8041061	6	4.75	5.83333	4	2	5	4.72727	5.6	6	4	5.6	6.4	4	2	5	7
8061011	4	6.5	6.16667	4	6	5	5.81818	6.4	6.66667	6	6.2	5.6	3	3	7	7
8061045	5.5	4.75	5.83333	4	4	5	5.18182	5.2	5.33333	4	5.6	4.4	3	1	6	7
8051066	6	4.25	5.16667	4	3	5	3.45455	5.8	6	3	4.2	3.8	4	3	7	7
8061038	5.5	5.25	4.33333	4	5	5	5	6.2	6	4	5.8	4.2	3	2	6	8
8071095	6.5	4.75	5	4	3	3	4.18182	6.2	5.66667	4	4.8	5.2	4	3	7	7
8071052	5.5	5.5	5.83333	4	3	6	4.81818	5.4	6	3	4.8	5.4	4	3	3	5
8071110	5	6	4.83333	4	4	4	4.09091	4.4	4.33333	4	4.6	4.8	2	3	8	8
8051014	4.5	3.75	5.16667	4	3	3	4.81818	5.4	4.33333	3	4.4	4.6	4	1	6	7
8061035	6	5.25	6	4	5	5	4.09091	5.4	6	3	4.8	5	4	1	6	8
8061508	6	5	5.16667	4	2	4	5.18182	6.8	6.33333	6	6.4	5.4	4	1	5	5
8061142	5	5.25	5.16667	4	3	4	3.90909	4.4	3.66667	4	4.6	4.4	3	1	6	7
8071037	5.5	5.5	6.5	4	6	5	5.27273	6.6	6	5	5.6	7.4	4	3	7	7
8051514	7	5.25	6	4	4	5	5.63636	5	6	4	5.4	3.8	4	2	7	8
8051140	6	5.5	5.83333	4	5	4	4.72727	5.2	5.66667	4	6	5.6	4	3	5	5
8061075	7	5	6.66667	4	5	5	5.90909	5.6	6.33333	4	4.8	5.2	3	3	5	8
8071071	7	4.5	4.66667	4	4	3	3.36364	5.4	5.33333	3	5.2	4.8	4	3	6	7
8041129	5.5	5.5	5	4	2	4	3.81818	4.6	5	4	4.6	4.2	1	3	7	7
8051072	6	5	5.16667	4	4	6	4.09091	5.2	6	4	5.6	4.4	3	2	5	7
8071525	7	4.75	5.5	4	5	5	4.36364	5.6	6	4	5.4	5.4	4	3	3	4
8061307	5.5	6.25	5.33333	4	4	4	4.18182	6.6	7	4	5.8	4.8	2	1	5	6
8061072	6	4.5	5	4	3	5	4.81818	5.8	6.33333	4	5.4	4.8	3	3	5	7
8071346	3.5	5.5	5.66667	4	4	5	4.54545	5	6	3	5	3.8	4	3	5	6
8051083	4.5	5	5.33333	4	4	5	4.27273	5.8	4	5	4.8	4.4	3	3	7	7
8061111	3	5.5	5.33333	4	3	4	4	5.4	6	4	4.8	7.4	3	3	5	6
8041029	7	4.75	5.5	4	4	5	4.27273	5	5.66667	3	4.4	6.6	4	2	6	6
8071120	7	5.5	5.83333	4	4	4	3.72727	4.6	4.66667	3	5.4	4.2	4	3	7	7
8061003	5.5	5.25	5.33333	4	5	3	3.18182	4.8	5.66667	4	4.6	4.6	3	2	5	6
8041060	5.5	5	6.33333	4	2	6	3.81818	4.2	4.66667	4	5.2	4.8	4	3	5	9
8041318	2	5.5	5.16667	4	4	4	4	5.4	4.33333	4	4.4	5.4	2	3	6	7
8061010	5	5.75	6	4	3	5	4.72727	5.8	5.66667	4	6	5.6	4	1	5	6
8071121	5.5	4.75	5.5	4	4	4	4.63636	5.2	5.66667	5	5	5.4	4	3	7	7
8061132	6	4.5	4.83333	4	4	3	4.45455	6	5.33333	5	5.4	5.6	4	2	3	7
8051134	6	4.5	4.5	4	4	5	5	6	5.66667	6	4.6	6	4	3	7	7
8041114	5	4.5	4.66667	4	2	4	4.72727	5.2	5.33333	4	4.6	4	4	2	5	7
8041121	5.5	5.25	5.33333	4	4	5	5	5.6	5.33333	4	5.4	5	2	1	6	7
8051147	6.5	5.25	5.66667	4	4	4	3.18182	6.6	5.66667	5	6.4	6	4	3	5	5
8051341	3.5	3.75	4.83333	4	4	3	3.36364	5.2	4.66667	7	4.4	6	4	2	4	6
8071070	2.5	5.25	5.33333	4	5	5	4.54545	4.8	5.33333	5	4.2	3.4	4	3	7	7
8051025	6	5.75	5	4	4	5	4.54545	5.2	5	4	4.8	4.8	3	2	6	6
8061047	5.5	4.25	5.16667	4	3	4	3.81818	5	4.33333	4	5	4.4	4	3	7	7
8061518	6	6.25	6.16667	4	3	3	3.72727	5.4	6	3	5.6	3.6	3	1	6	7
8061017	4	5.5	6	4	6	4	4.72727	5.8	6	4	5.6	4.2	3	1	6	6
8051028	6.5	6.75	6.5	4	4	7	4.27273	6	6.33333	4	4.8	5.8	4	3	6	8
8061117	3.5	5	6.16667	4	2	5	4.27273	4.8	4	3	4.4	5.2	4	1	6	7
8051056	4.5	4.75	5.83333	4	5	4	4.81818	5.4	6	5	5.2	4.2	4	2	6	7
8051327	6	5.25	5.33333	4	6	4	4.36364	6.4	6.33333	4	5.4	5.6	4	3	7	7
8051038	7	5.5	5.33333	4	4	5	5.54545	7	5.66667	7	5.4	4.6	3	1	3	5
8041335	2.5	4.5	5.16667	4	5	5	4.63636	4.4	4.66667	5	3.8	5.4	3	1	6	7
8051321	6	4.75	5.66667	4	4	4	4.81818	5.2	5.66667	3	4.8	4.2	3	2	6	6
8051024	4.5	5.5	6.33333	4	1	3	6.54545	4.4	6.33333	7	5.4	5.2	3	1	5	8
8071128	7	4.75	6.83333	4	5	4	4.09091	4.2	5	3	4	4.2	4	3	7	7
8051044	5	5.25	6	4	3	4	4.54545	6.4	6.66667	4	5.6	5	4	3	6	8
8071089	4.5	3.75	6.66667	4	4	4	4.81818	5	5	4	4.8	5.8	4	3	4	7
8041088	7	5	4.5	4	5	4	4.09091	6.8	6.33333	4	4.8	5.6	4	3	6	6
8051133	6.5	5.75	6.5	4	2	6	4.54545	5.8	6	4	5.6	4.6	3	3	4	6
8051085	5.5	6	5.83333	4	6	5	4.72727	6	6	5	5	5.8	3	3	6	6
8051006	6	6	5.83333	4	5	5	5	5.4	5.66667	5	4.6	5	4	1	7	6
8061103	7	4.75	5.5	4	4	4	4.90909	6.2	6	4	5.6	5.2	4	1	4	6
8061073	5.5	4.25	5.16667	4	4	4	4.45455	5.4	4.66667	3	4.4	4.4	4	2	8	8
8071090	4	4.5	4.66667	4	4	5	3.90909	5.8	6	4	4.4	5.2	3	2	6	7
8041122	6	6	6	4	5	5	5.72727	6	6.33333	7	5.8	4.6	3	3	4	7
8061100	5	4	5.5	4	3	4	5.54545	5.6	6	2	5.6	5.4	4	1	6	6
8061027	5	5	6	4	5	7	5.54545	6.8	6.66667	6	6	6.4	4	3	7	7
8071324	6	5	5.83333	4	4	3	4.54545	4	4	4	4.2	4.8	4	2	6	7
8071124	6	5.25	6	4	4	5	4.72727	5.8	6	4	4.8	6.2	4	3	5	6
8061081	4.5	4.75	4.66667	4	3	4	3.81818	4.2	4.66667	3	5.2	5	3	3	6	7
8071339	3.5	5.75	6.16667	4	5	5	4.27273	5.6	6	4	4.4	5.2	4	3	6	7
8041345	4.5	5.5	5.33333	4	2	4	4.18182	6.6	5.33333	7	6.4	5.4	2	2	5	6
8051145	4.5	4.75	4.83333	4	3	4	3.54545	5	5	4	5.6	4.8	2	3	6	7
8041352	5.5	6.25	6.33333	4	6	4	4.63636	6.4	6	5	5.6	5.2	4	3	6	6
8041321	5.5	5.25	6	4	3	5	3.54545	4.4	4.33333	2	4.6	4.4	2	2	5	6
8071127	4.5	5	5.16667	4	4	4	4.45455	5.2	5.33333	5	4.6	5.2	4	3	6	6
8071015	5.5	5.25	6.66667	3	5	4	5.18182	3.6	3.33333	6	5.2	3.8	4	2	6	6
8071512	1.5	4.75	4.66667	3	4	4	3.18182	4.6	4.33333	2	3.6	4.6	4	2	5	5
8071056	4	5.75	6.83333	3	6	5	3.81818	6.4	5.33333	5	4.2	5.8	4	3	7	9
8071068	5.5	4.75	5.83333	3	3	3	3.72727	5.6	6.66667	3	5.6	3.8	3	2	4	4
8051010	5.5	6.25	5	3	6	4	4	6.6	5.66667	4	5.8	5.6	4	3	5	6
8071108	6.5	4.75	4.83333	3	3	3	3.54545	4.4	4.66667	3	3.8	4.6	4	3	4	5
8051155	6.5	4.75	5.83333	3	2	5	4.27273	5.4	6.33333	6	5	5.8	4	3	5	5
8051026	5.5	5	5.83333	3	4	4	4.27273	5	6	4	5.2	5	3	3	5	5
8071105	5	5.25	5.83333	3	3	4	4.18182	4.4	5	4	5.4	5	3	3	4	5
8051152	2	4.75	5.16667	3	3	4	4.63636	5.2	6.33333	3	4.4	4.4	3	3	5	7
8061014	2	5.25	4.83333	3	3	4	3.36364	5.2	4.66667	2	5	4.4	4	3	5	6
8071035	7	5.25	6.5	3	3	4	4.54545	4.2	5	2	5.4	5	4	1	2	4
8061064	5.5	6.25	6.33333	3	4	4	5.27273	6.2	6.33333	5	5	6.4	4	3	6	6
8071150	6.5	4.75	6.16667	3	5	4	5.27273	6.6	7	4	5.4	5.6	4	3	6	7
8071074	7	5.25	6	3	3	4	3.81818	6.2	4.33333	3	6	4.6	4	1	6	6
8071520	7	4.25	5.66667	3	4	4	3.45455	6	7	4	4.8	3.4	4	3	4	7
8041120	7	5.75	5.83333	3	5	5	5.18182	5.2	6.66667	4	5.4	5.4	4	3	5	7
8061138	6.5	4.75	4.83333	3	3	3	3.27273	4.8	4.33333	5	4.8	3.8	4	3	5	7
8071134	6	5.5	4.66667	3	5	5	4.18182	5.2	6	4	5.2	4.6	4	3	6	7
8041057	7	5.5	5	3	2	4	4.63636	6.4	6.33333	3	5.2	6.6	4	3	5	6
8071040	4	5.25	4.66667	3	2	4	4.27273	5.6	5.66667	5	5	4.4	4	3	7	7
8041027	6	4.75	5.66667	3	4	4	4.63636	6.4	6	4	5	3.6	4	3	7	7
8051343	2	6.25	5.66667	3	2	2	3.81818	5	4.66667	7	5.6	4.4	3	3	6	6
8061505	6	5.75	5.83333	3	4	5	3.90909	5.6	6.33333	4	5.8	4.2	3	2	5	6
8041530	5	5.5	5.83333	3	4	4	4.54545	5	5.33333	4	5.6	3.2	4	3	5	8
8061544	7	6	5.83333	3	2	3	5.54545	6.4	6.66667	7	5.6	4	4	3	3	6
8051123	6	5	6.16667	3	3	4	3.72727	5.2	5	7	6	6	3	3	7	7
8061084	6.5	5.75	5.5	3	4	4	4.18182	5.4	6	4	5.4	3.8	3	3	6	7
8071130	4.5	5	5.5	3	4	6	4.36364	5.8	5.66667	3	5.4	4.6	4	3	6	7
8041037	6.5	5	5.66667	3	4	4	5.09091	6.8	6.33333	3	5.6	4.2	4	3	6	5
8071141	7	5.25	4.5	3	4	5	4	7	6	6	4.4	6	2	3	7	7
8061506	4.5	5.5	4.83333	3	2	4	4	6	5.66667	6	5.2	2.6	4	3	7	7
8071537	7	4.5	5	3	2	7	5.36364	7	7	4	5.4	5.2	4	3	6	8
8041106	5.5	4.5	6.33333	3	3	4	5.27273	6	6.66667	7	5.4	6	4	3	6	8
8061525	4.5	6.75	5	3	4	3	3	4.2	4	4	4.6	4.6	4	2	4	6
8041094	5.5	4.5	5.5	3	3	4	4.36364	5	5.33333	5	3.8	4.4	4	3	6	7
8051325	3	5	5.66667	3	2	4	3.72727	6.4	6.66667	2	5.8	5.2	4	2	4	8
8071351	4.5	6.25	5.5	3	3	6	3.90909	5.8	5.66667	4	4.6	4.4	3	2	6	7
8071039	5.5	5.5	5.66667	3	4	3	4.09091	5.2	4.66667	4	4.2	5.8	4	3	5	5
8041303	6	5.5	6.33333	3	5	4	5	6	6	6	4.8	4.2	4	3	5	6
8061097	5	5.5	6.33333	3	5	6	4.81818	4.8	5.33333	3	5.6	6	4	2	7	7
8041336	4	4.5	5.33333	3	2	5	3.63636	5	5	4	5.6	4.8	2	1	5	6
8041093	4	5.75	6.16667	3	4	4	4	6	4.33333	6	6	6.4	4	3	6	6
8041111	5.5	5.25	5.83333	3	3	5	5.27273	5	4.66667	4	4.6	4	4	3	6	7
8051004	5.5	5	6	3	3	3	3.81818	6.2	6.66667	4	4.8	6.4	3	3	6	7
8041066	4.5	5.25	4.66667	3	5	5	4.45455	6	6	6	3.6	4	4	2	6	6
8041309	4.5	5.5	4.66667	3	2	5	4.09091	6.2	5.33333	4	5.4	3.8	2	3	5	6
8071313	2	5.5	4.66667	3	4	4	3	5	5.33333	2	4.2	5.8	4	3	6	7
8041354	4.5	6.5	6.16667	3	5	4	5.45455	6.2	6	6	6	6.4	4	3	5	6
8051154	7	4.75	4.66667	3	2	3	2.63636	6	4.33333	4	6.2	4.6	4	3	5	4
8041346	4.5	6.25	5.16667	3	4	4	4.18182	5.6	5.66667	5	6.2	6.2	3	3	5	5
8061147	5	6	5.5	3	4	5	5.36364	5.4	7	5	4.6	7.6	4	3	6	9
8061514	7	4.75	4.33333	3	3	4	2.72727	4.8	4.66667	2	4.6	5.4	4	3	6	6
8051057	7	5	5.5	3	2	5	3.90909	5.8	5.66667	3	4.8	4.8	4	2	6	6
8051122	7	5.25	5.33333	3	6	6	5.45455	6.4	7	3	5.2	4.8	4	3	5	7
8071083	4.5	4.75	4.83333	3	4	4	4.27273	4.6	4.66667	7	4.8	4	3	1	7	7
8061331	5	4.75	4.33333	3	4	4	4.63636	4.4	6.33333	4	5	4.8	4	3	7	8
8041034	5	6	3.66667	3	3	3	4.54545	5	5.33333	7	5.6	5.6	2	1	7	7
8081601	4.5	5	5.83333	3	4	3	4.27273	4	4.33333	4	4.8	4.6	3	1	5	7
8061039	4.5	5	5.66667	3	4	5	3.72727	6	5.66667	5	5.6	5.4	4	3	7	9
8051503	7	6.75	7	3	7	7	6.63636	6.8	7	7	6.4	6.2	4	2	5	7
8041020	2	5.25	4.83333	3	4	4	4.63636	5.2	6	4	5	3.8	2	3	5	8
8071312	4	6.25	6.33333	3	4	5	4.45455	6.8	6	7	5.2	4.8	3	2	5	5
8061102	4.5	4.25	5.83333	3	4	5	4.27273	6	5.33333	7	6	4.2	3	3	5	5
8061053	4.5	4.75	5.5	3	2	3	3.72727	4.4	5	3	4.8	3.2	4	3	7	8
8061016	5.5	4.75	5.5	3	4	3	3.90909	6.6	5	3	5	4.4	2	2	7	7
8071031	4	5	4.16667	3	2	4	3.63636	4.2	5.66667	2	4.4	3	4	1	3	6
8041110	5.5	4.5	5.5	3	2	3	4.45455	6.6	6.66667	3	5.2	5.8	4	3	4	6
8051157	7	5.75	6	3	7	5	4.90909	6	5.66667	4	5	4	4	3	6	7
8071132	5.5	4.75	4.83333	3	4	5	4	5.8	6	5	5.4	5.2	4	3	2	2
8061055	6.5	5.5	6.5	3	5	7	4.63636	5.6	5.66667	6	5.2	4.2	4	2	9	9
8051109	7	2.5	3.83333	3	2	3	3.81818	4.6	4.33333	4	4.8	4.2	4	1	6	7
8061156	4.5	5.25	5.66667	3	5	6	4.90909	6.6	6.66667	5	5	5.8	4	3	7	7
8071049	4.5	5.5	5.66667	3	6	4	4.90909	4.8	5.66667	5	4.8	4	4	3	5	7
8051160	5	4.5	5.16667	3	3	4	4.81818	5.4	5.66667	4	4.4	6.2	4	3	5	5
8051516	6.5	5	5	3	6	4	4	6.8	6.66667	5	5.8	5.8	4	3	5	6
8061015	6	6.25	5.66667	3	5	2	2.36364	5.8	5	4	3.4	2.8	2	3	7	7
8041090	7	4.75	4	3	3	3	2.90909	4	3	4	3.6	4	4	2	7	7
8041038	5	4.25	4.83333	3	5	4	4	4.2	4.66667	4	4.8	5	4	3	5	5
8061332	6	6	5.5	3	5	5	3.90909	6	5	6	6.6	6	3	2	6	6
8051116	7	4.5	6.33333	3	2	6	2	5.6	6	2	5	3.2	4	3	5	7
8051046	6	5.25	4.83333	3	3	4	3.72727	6.4	5	4	5.2	6.4	4	3	4	6
8061115	2	5	5	3	4	2	3.36364	5.8	4.66667	4	5.6	5.6	3	3	5	6
8051104	4.5	3.75	5.16667	3	1	2	4.27273	3.6	4.66667	3	5.2	3	4	3	5	5
8051518	5.5	4.5	4.5	3	3	4	3.45455	3.4	2.33333	4	4.6	6.4	2	3	6	8
8071330	5.5	4.75	5.33333	3	3	4	4	5	4.66667	2	4.8	4.2	3	2	5	5
8051305	7	5.75	5.16667	3	4	5	4	7	6.66667	4	6.2	5.8	3	3	7	2
8041344	4.5	5.5	5.33333	3	4	3	3.72727	6.4	5	6	5.8	3.8	3	3	6	2
8051071	4	4.5	4.83333	3	3	2	2.54545	5.4	4.33333	3	4	5.6	2	2	6	6
8051326	2.5	5	5.16667	3	4	4	4.36364	5.2	6	4	5.6	5.8	4	1	5	5
8041041	5.5	5	6.66667	2	3	3	5.45455	5.6	5.66667	6	5	5.6	4	3	6	7
8071519	6.5	5.75	4.83333	2	4	4	4.81818	6.8	6.33333	4	4.8	5.4	4	2	6	7
8061321	4.5	5.5	5.33333	2	2	5	3.90909	6.2	6	4	6.6	6.8	3	3	6	7
8071354	2	5.5	5.16667	2	1	4	3.81818	5	5.33333	6	5.6	5.2	4	1	6	6
8061101	2	5.25	4.5	2	4	1	2.09091	3.8	4	2	4.4	3.8	2	3	7	7
8071501	2	3.25	3.83333	2	2	2	1.90909	3	2.33333	2	3.8	3.2	2	1	4	5
8061327	4.5	5.75	6.33333	2	4	4	4.81818	5.8	5	4	6.8	4.8	3	1	5	7
8041075	4.5	3.75	4.5	2	2	3	4	4.2	3.33333	2	4.8	3.2	3	3	6	6
8061328	3	4.75	6	2	3	4	3.18182	4.8	3.66667	3	5.6	3.8	3	3	5	5
8051088	6.5	5.25	5.66667	2	3	4	4.27273	6	5.66667	4	5.6	6	4	1	5	6
8071304	5	3.75	4	2	4	1	2.09091	3.6	3.66667	2	3.8	4.4	3	1	6	6
8041019	3.5	5.25	6.16667	2	2	4	4.27273	5	5	7	5	4.6	2	3	7	7
8041358	5.5	5.25	5.83333	2	4	4	3.72727	4.4	4	4	4.6	5.4	3	2	5	5
8061541	4	5	5.66667	2	2	4	5	5.8	6.33333	6	5.6	4.6	3	3	6	9
8071538	4.5	5.75	5.16667	2	2	4	4.27273	6	5	4	5.6	6	4	3	5	6
8071536	4.5	5.75	6.5	2	2	4	5	7	6.33333	5	4.4	6	4	3	7	7
8041326	5.5	4.75	5.16667	2	7	3	2.90909	5.4	4.66667	3	4.8	3.4	4	2	6	6
8061314	6	5.5	5.5	2	4	1	2.72727	5.2	3.33333	2	6	5.6	4	2	3	6
8051128	2	5.75	5.66667	2	4	3	3.90909	6.4	3.66667	5	6	6	4	3	7	7
